# Supplementary material for: Whole-Exome Sequencing Reveals High Mutational Concordance between Primary and Matched Recurrent Triple-Negative Breast Cancers
Source: Genes (Basel). 2023 Aug 25;14(9):1690. doi: 10.3390/genes14091690 (PMC10531222; doi:10.3390/genes14091690)
Supplement: Supplementary file 1 [file genes-14-01690-s001.zip]

Archive with 1 entries (1 files):
- genes-2522916-supplementary.pdf
